# Supplementary material for: Annexin gene family in Spirometra mansoni (Cestoda: Diphyllobothriidae) and its phylogenetic pattern among Platyhelminthes of medical interest
Source: Parasite. 2024 Jun 21;31:32. doi: 10.1051/parasite/2024034 (PMC11195529; doi:10.1051/parasite/2024034)
Supplement: Supplementary file 1 — Table S1: Primers used in qRT‒PCR analysis. Table S2: Summary of ANXs in other helminths. Table S3: Putative motifs of SmANXs. [file parasite-31-32-s1.zip]

Archive with 3 entries (3 files):
- parasite230101-1-olm/Table S1.pdf
- parasite230101-1-olm/Table S2.pdf
- parasite230101-1-olm/Table S3.pdf
